# Supplementary material for: Effect of a School-Based Physical Activity and Multi-Micronutrient Supplementation Intervention on Cognitive Function and Academic Achievement Among Schoolchildren in Tanzania: Secondary Outcome from the KaziAfya Cluster-Randomized Controlled Trial
Source: Int J Environ Res Public Health. 2025 Aug 27;22(9):1335. doi: 10.3390/ijerph22091335 (PMC12469510; doi:10.3390/ijerph22091335)
Supplement: Supplementary file 1 [file ijerph-22-01335-s001.zip]

Archive with 9 entries (9 files):
- ijerph-3702980-supplementary/Figure S1.docx_Cohens effect size.pdf
- ijerph-3702980-supplementary/Table S1_Content of the multi-micronutrient supplementation chewing tablets.pdf
- ijerph-3702980-supplementary/Table S2_Descriptive characteristics and baseline differences between groups..pdf
- ijerph-3702980-supplementary/Table S3_ICC analysisi.pdf
- ijerph-3702980-supplementary/Table S4_Intervention and age interaction docx.pdf
- ijerph-3702980-supplementary/Table S5_IVF.analysis.pdf
- ijerph-3702980-supplementary/Table S6_CONSORT-Checklist.pdf
- ijerph-3702980-supplementary/Table S7_ Pairwise comparisons of covariates at time point 3 between intervention groups.pdf
- ijerph-3702980-supplementary/Table S8_Unadjusted mixed multiple linear regression analyse.pdf
